# Supplementary material for: Targeted-Modified MultiTransm Microelectrode Arrays Simultaneously Track Dopamine and Cellular Electrophysiology in Nucleus Accumbens during Sleep–Wake Transitions
Source: Research (Wash D C). 2025 Oct 9;8:0944. doi: 10.34133/research.0944 (PMC12509213; doi:10.34133/research.0944)
Supplement: Supplementary 1 — Figs. S1 to S10 Tables S1 and S2 [file research.0944.f1.zip]

Archive with 11 entries (11 files):
- Figure S1.jpg
- Figure S10.jpg
- Figure S2.jpg
- Figure S3.jpg
- Figure S4.jpg
- Figure S5.jpg
- Figure S6.jpg
- Figure S7.jpg
- Figure S8.jpg
- Figure S9.jpg
- Supplementary Information.docx
